# Supplementary material for: Immunological surveillance using anti-gSG6-P1 IgG biomarker reveals spatio-temporal dynamics of Anopheles exposure and gaps in malaria risk assessment in the Greater Mekong Subregion
Source: Parasite. 2026 Mar 13;33:11. doi: 10.1051/parasite/2026012 (PMC12984028; doi:10.1051/parasite/2026012)
Supplement: Supplementary file 3 — Supplementary Table 2. Raw data containing characteristics and gSG6-P1 levels of each participant. [file parasite-33-11-s3.csv]

BloodCode	Village	Gender	Age	Age_Group	Distance	Season	Antibody	Antibody_Group	Antibody level	AntibodyMean	AntobodyMedian	Rubber plot
K131	Kan Throm Tai	Female	40	31-40 years	> 5 KM	Rainy	0.15029605	0.150-0.742	0.54	Low	Low	4
K073	Kan Throm Tai	Female	49	41-50 years	> 5 KM	Rainy	0.18752025	0.150-0.742	0.54	Low	Low	4
K137	Kan Throm Tai	Male	57	>50 years	> 5 KM	Rainy	0.19362115	0.150-0.742	0.54	Low	Low	4
K144	Kan Throm Tai	Female	27	18-30 years	> 5 KM	Rainy	0.20028655	0.150-0.742	0.54	Low	Low	3
K035	Kan Throm Tai	Female	55	>50 years	> 5 KM	Rainy	0.2289242	0.150-0.742	0.54	Low	Low	4
K125	Kan Throm Tai	Male	40	31-40 years	1-5 KM	Rainy	0.23028085	0.150-0.742	0.54	Low	Low	4
K091	Kan Throm Tai	Male	43	41-50 years	> 5 KM	Rainy	0.2347005	0.150-0.742	0.54	Low	Low	5
K127	Kan Throm Tai	Male	41	41-50 years	1-5 KM	Rainy	0.2686069	0.150-0.742	0.54	Low	Low	4
K122	Kan Throm Tai	Female	47	41-50 years	> 5 KM	Rainy	0.3097102	0.150-0.742	0.54	Low	Low	4
H044	Huai Chan	Male	36	31-40 years	> 5 KM	Cool dry	0.3189336	0.150-0.742	0.54	Low	Low	6
K139	Kan Throm Tai	Male	47	41-50 years	> 5 KM	Rainy	0.32026375	0.150-0.742	0.54	Low	Low	4
K121	Kan Throm Tai	Male	50	41-50 years	1-5 KM	Rainy	0.3330391	0.150-0.742	0.54	Low	Low	4
H036	Huai Chan	Male	40	31-40 years	1-5 KM	Cool dry	0.3376488	0.150-0.742	0.54	Low	Low	6
N061	Non Thong Lang	Male	50	41-50 years	1-5 KM	Rainy	0.3516	0.150-0.742	0.54	Low	Low	4
N068	Non Thong Lang	Female	34	31-40 years	1-5 KM	Cool dry	0.357972	0.150-0.742	0.54	Low	Low	6
K141	Kan Throm Tai	Female	55	>50 years	> 5 KM	Rainy	0.35803435	0.150-0.742	0.54	Low	Low	7
K138	Kan Throm Tai	Male	34	31-40 years	> 5 KM	Rainy	0.35914525	0.150-0.742	0.54	Low	Low	4
H025	Huai Chan	Male	40	31-40 years	1-5 KM	Cool dry	0.3688408	0.150-0.742	0.54	Low	Low	6
K038	Kan Throm Tai	Female	48	41-50 years	> 5 KM	Rainy	0.3778778	0.150-0.742	0.54	Low	Low	3
K065	Kan Throm Tai	Male	37	31-40 years	> 5 KM	Rainy	0.387847	0.150-0.742	0.54	Low	Low	4
K154	Kan Throm Tai	Female	39	31-40 years	> 5 KM	Rainy	0.40872475	0.150-0.742	0.54	Low	Low	4
H129	Huai Chan	Female	27	18-30 years	1-5 KM	Cool dry	0.409715	0.150-0.742	0.54	Low	Low	4
K048	Kan Throm Tai	Male	36	31-40 years	> 5 KM	Cool dry	0.414617	0.150-0.742	0.54	Low	Low	6
K012	Kan Throm Tai	Female	43	41-50 years	> 5 KM	Rainy	0.42335525	0.150-0.742	0.54	Low	Low	4
K071	Kan Throm Tai	Male	40	31-40 years	> 5 KM	Rainy	0.429573	0.150-0.742	0.54	Low	Low	4
K135	Kan Throm Tai	Female	47	41-50 years	1-5 KM	Rainy	0.4496836	0.150-0.742	0.54	Low	Low	4
K066	Kan Throm Tai	Female	32	31-40 years	> 5 KM	Rainy	0.45582	0.150-0.742	0.54	Low	Low	4
H004	Huai Chan	Female	53	>50 years	1-5 KM	Cool dry	0.4593718	0.150-0.742	0.54	Low	Low	2
K134	Kan Throm Tai	Female	33	31-40 years	> 5 KM	Rainy	0.4663471	0.150-0.742	0.54	Low	Low	4
K149	Kan Throm Tai	Male	26	18-30 years	> 5 KM	Rainy	0.4684546	0.150-0.742	0.54	Low	Low	5
K048	Kan Throm Tai	Male	36	31-40 years	> 5 KM	Hot dry	0.478469	0.150-0.742	0.54	Low	Low	5
K137	Kan Throm Tai	Male	57	>50 years	> 5 KM	Cool dry	0.4808465	0.150-0.742	0.54	Low	Low	6
K048	Kan Throm Tai	Male	36	31-40 years	> 5 KM	Rainy	0.4903688	0.150-0.742	0.54	Low	Low	4
K020	Kan Throm Tai	Male	38	31-40 years	1-5 KM	Rainy	0.4916891	0.150-0.742	0.54	Low	Low	4
K070	Kan Throm Tai	Female	35	31-40 years	1-5 KM	Rainy	0.494181	0.150-0.742	0.54	Low	Low	4
K133	Kan Throm Tai	Female	53	>50 years	> 5 KM	Rainy	0.49800775	0.150-0.742	0.54	Low	Low	4
K151	Kan Throm Tai	Female	44	41-50 years	> 5 KM	Rainy	0.4986628	0.150-0.742	0.54	Low	Low	4
H049	Huai Chan	Male	50	41-50 years	> 5 KM	Cool dry	0.4998472	0.150-0.742	0.54	Low	Low	6
N028	Non Thong Lang	Female	48	41-50 years	1-5 KM	Rainy	0.513294	0.150-0.742	0.54	Low	Low	4
K060	Kan Throm Tai	Male	38	31-40 years	1-5 KM	Rainy	0.531196	0.150-0.742	0.54	Low	Low	4
K063	Kan Throm Tai	Female	41	41-50 years	1-5 KM	Cool dry	0.5319168	0.150-0.742	0.54	Low	Low	4
H091	Huai Chan	Male	22	18-30 years	> 5 KM	Hot dry	0.5340024	0.150-0.742	0.54	Low	Low	2
K059	Kan Throm Tai	Male	26	18-30 years	> 5 KM	Rainy	0.54331	0.150-0.742	0.54	Low	Low	4
K084	Kan Throm Tai	Male	58	>50 years	> 5 KM	Rainy	0.546816	0.150-0.742	0.54	Low	Low	4
K050	Kan Throm Tai	Female	45	41-50 years	> 5 KM	Rainy	0.548021	0.150-0.742	0.54	Low	Low	4
K086	Kan Throm Tai	Male	39	31-40 years	1-5 KM	Rainy	0.561333	0.150-0.742	0.54	Low	Low	4
N054	Non Thong Lang	Female	49	41-50 years	1-5 KM	Rainy	0.5615536	0.150-0.742	0.54	Low	Low	3
K128	Kan Throm Tai	Male	55	>50 years	1-5 KM	Rainy	0.5663281	0.150-0.742	0.54	Low	Low	4
H022	Huai Chan	Male	53	>50 years	> 5 KM	Cool dry	0.56811295	0.150-0.742	0.54	Low	Low	6
K018	Kan Throm Tai	Female	50	41-50 years	1-5 KM	Rainy	0.57170395	0.150-0.742	0.54	Low	Low	4
N001	Non Thong Lang	Female	55	>50 years	<1 KM	Rainy	0.57364685	0.150-0.742	0.54	Low	Low	7
K125	Kan Throm Tai	Male	40	31-40 years	1-5 KM	Hot dry	0.580738	0.150-0.742	0.54	Low	Low	6
N056	Non Thong Lang	Male	59	>50 years	1-5 KM	Rainy	0.5862936	0.150-0.742	0.54	Low	Low	5
K063	Kan Throm Tai	Female	41	41-50 years	1-5 KM	Rainy	0.589747	0.150-0.742	0.54	Low	Low	4
K107	Kan Throm Tai	Female	27	18-30 years	1-5 KM	Hot dry	0.59263	0.150-0.742	0.54	Low	Low	5
K088	Kan Throm Tai	Male	53	>50 years	> 5 KM	Rainy	0.59544795	0.150-0.742	0.54	Low	Low	4
H054	Huai Chan	Male	27	18-30 years	<1 KM	Cool dry	0.5960968	0.150-0.742	0.54	Low	Low	5
K040	Kan Throm Tai	Female	49	41-50 years	> 5 KM	Rainy	0.5974292	0.150-0.742	0.54	Low	Low	5
K072	Kan Throm Tai	Female	53	>50 years	> 5 KM	Rainy	0.599169	0.150-0.742	0.54	Low	Low	4
N029	Non Thong Lang	Female	50	41-50 years	1-5 KM	Rainy	0.6085348	0.150-0.742	0.54	Low	Low	3
K079	Kan Throm Tai	Female	50	41-50 years	> 5 KM	Rainy	0.60996495	0.150-0.742	0.54	Low	Low	4
K080	Kan Throm Tai	Male	54	>50 years	> 5 KM	Rainy	0.6106908	0.150-0.742	0.54	Low	Low	4
K019	Kan Throm Tai	Female	54	>50 years	1-5 KM	Rainy	0.61258745	0.150-0.742	0.54	Low	Low	0
N021	Non Thong Lang	Male	45	41-50 years	> 5 KM	Rainy	0.6182819	0.150-0.742	0.54	Low	Low	3
K011	Kan Throm Tai	Female	48	41-50 years	1-5 KM	Rainy	0.61959605	0.150-0.742	0.54	Low	Low	4
K148	Kan Throm Tai	Female	40	31-40 years	> 5 KM	Hot dry	0.6199312	0.150-0.742	0.54	Low	Low	4
H036	Huai Chan	Male	40	31-40 years	1-5 KM	Hot dry	0.6217096	0.150-0.742	0.54	Low	Low	3
K087	Kan Throm Tai	Female	27	18-30 years	> 5 KM	Rainy	0.6223044	0.150-0.742	0.54	Low	Low	4
K102	Kan Throm Tai	Female	26	18-30 years	1-5 KM	Hot dry	0.6224675	0.150-0.742	0.54	Low	Low	6
H007	Huai Chan	Male	19	18-30 years	1-5 KM	Cool dry	0.6308261	0.150-0.742	0.54	Low	Low	6
K032	Kan Throm Tai	Male	51	>50 years	1-5 KM	Rainy	0.6385466	0.150-0.742	0.54	Low	Low	4
K068	Kan Throm Tai	Female	32	31-40 years	> 5 KM	Hot dry	0.6420359	0.150-0.742	0.54	Low	Low	5
H097	Huai Chan	Female	58	>50 years	1-5 KM	Hot dry	0.646135	0.150-0.742	0.54	Low	Low	0
H009	Huai Chan	Male	42	41-50 years	> 5 KM	Cool dry	0.6469359	0.150-0.742	0.54	Low	Low	5
K105	Kan Throm Tai	Female	49	41-50 years	> 5 KM	Cool dry	0.64819415	0.150-0.742	0.54	Low	Low	4
H097	Huai Chan	Female	58	>50 years	1-5 KM	Cool dry	0.6525934	0.150-0.742	0.54	Low	Low	3
K022	Kan Throm Tai	Female	54	>50 years	> 5 KM	Rainy	0.65463905	0.150-0.742	0.54	Low	Low	5
H074	Huai Chan	Female	27	18-30 years	> 5 KM	Hot dry	0.654828	0.150-0.742	0.54	Low	Low	4
K148	Kan Throm Tai	Female	40	31-40 years	> 5 KM	Rainy	0.6579424	0.150-0.742	0.54	Low	Low	1
H117	Huai Chan	Male	27	18-30 years	1-5 KM	Cool dry	0.65820095	0.150-0.742	0.54	Low	Low	6
K109	Kan Throm Tai	Female	39	31-40 years	1-5 KM	Rainy	0.6583297	0.150-0.742	0.54	Low	Low	3
K074	Kan Throm Tai	Male	50	41-50 years	> 5 KM	Cool dry	0.6610312	0.150-0.742	0.54	Low	Low	6
K056	Kan Throm Tai	Male	56	>50 years	1-5 KM	Rainy	0.663104	0.150-0.742	0.54	Low	Low	5
H112	Huai Chan	Male	42	41-50 years	1-5 KM	Cool dry	0.6646712	0.150-0.742	0.54	Low	Low	5
H049	Huai Chan	Male	50	41-50 years	> 5 KM	Hot dry	0.6662008	0.150-0.742	0.54	Low	Low	0
N061	Non Thong Lang	Male	50	41-50 years	1-5 KM	Cool dry	0.671262	0.150-0.742	0.54	Low	Low	6
K139	Kan Throm Tai	Male	47	41-50 years	> 5 KM	Hot dry	0.6743878	0.150-0.742	0.54	Low	Low	6
N041	Non Thong Lang	Male	25	18-30 years	1-5 KM	Rainy	0.6753312	0.150-0.742	0.54	Low	Low	4
H120	Huai Chan	Female	46	41-50 years	> 5 KM	Cool dry	0.67718035	0.150-0.742	0.54	Low	Low	2
K105	Kan Throm Tai	Female	49	41-50 years	> 5 KM	Hot dry	0.678345	0.150-0.742	0.54	Low	Low	6
H107	Huai Chan	Female	23	18-30 years	1-5 KM	Hot dry	0.679675	0.150-0.742	0.54	Low	Low	3
K059	Kan Throm Tai	Male	26	18-30 years	> 5 KM	Cool dry	0.679871	0.150-0.742	0.54	Low	Low	6
K073	Kan Throm Tai	Female	49	41-50 years	> 5 KM	Hot dry	0.6812048	0.150-0.742	0.54	Low	Low	4
H012	Huai Chan	Male	48	41-50 years	1-5 KM	Hot dry	0.6844512	0.150-0.742	0.54	Low	Low	7
K031	Kan Throm Tai	Male	54	>50 years	> 5 KM	Hot dry	0.68588765	0.150-0.742	0.54	Low	Low	5
K047	Kan Throm Tai	Male	53	>50 years	> 5 KM	Cool dry	0.687909	0.150-0.742	0.54	Low	Low	6
N019	Non Thong Lang	Female	48	41-50 years	> 5 KM	Rainy	0.69462035	0.150-0.742	0.54	Low	Low	4
N059	Non Thong Lang	Male	53	>50 years	1-5 KM	Rainy	0.695947	0.150-0.742	0.54	Low	Low	6
H107	Huai Chan	Female	23	18-30 years	1-5 KM	Cool dry	0.7017673	0.150-0.742	0.54	Low	Low	3
H130	Huai Chan	Female	38	31-40 years	> 5 KM	Cool dry	0.7021445	0.150-0.742	0.54	Low	Low	3
H009	Huai Chan	Male	42	41-50 years	> 5 KM	Rainy	0.7055	0.150-0.742	0.54	Low	Low	7
N012	Non Thong Lang	Female	54	>50 years	> 5 KM	Rainy	0.707552	0.150-0.742	0.54	Low	Low	3
K021	Kan Throm Tai	Male	55	>50 years	> 5 KM	Cool dry	0.7076782	0.150-0.742	0.54	Low	Low	6
K122	Kan Throm Tai	Female	47	41-50 years	> 5 KM	Hot dry	0.70981	0.150-0.742	0.54	Low	Low	5
K080	Kan Throm Tai	Male	54	>50 years	> 5 KM	Hot dry	0.7098113	0.150-0.742	0.54	Low	Low	6
H013	Huai Chan	Female	37	31-40 years	> 5 KM	Cool dry	0.71310115	0.150-0.742	0.54	Low	Low	2
H086	Huai Chan	Female	47	41-50 years	> 5 KM	Hot dry	0.717758	0.150-0.742	0.54	Low	Low	0
K083	Kan Throm Tai	Female	54	>50 years	> 5 KM	Cool dry	0.7181296	0.150-0.742	0.54	Low	Low	2
H104	Huai Chan	Male	43	41-50 years	1-5 KM	Hot dry	0.718246	0.150-0.742	0.54	Low	Low	4
H117	Huai Chan	Male	27	18-30 years	1-5 KM	Hot dry	0.718246	0.150-0.742	0.54	Low	Low	1
K101	Kan Throm Tai	Female	30	18-30 years	> 5 KM	Hot dry	0.7190325	0.150-0.742	0.83	Low	Low	5
N050	Non Thong Lang	Male	42	41-50 years	<1 KM	Hot dry	0.72466305	0.150-0.742	0.83	Low	Low	6
K031	Kan Throm Tai	Male	54	>50 years	> 5 KM	Cool dry	0.72508475	0.150-0.742	0.83	Low	Low	6
N030	Non Thong Lang	Female	58	>50 years	1-5 KM	Cool dry	0.73433125	0.150-0.742	0.83	Low	Low	3
K012	Kan Throm Tai	Female	43	41-50 years	> 5 KM	Cool dry	0.7369153	0.150-0.742	0.83	Low	Low	4
K068	Kan Throm Tai	Female	32	31-40 years	> 5 KM	Cool dry	0.7371624	0.150-0.742	0.83	Low	Low	3
N074	Non Thong Lang	Female	54	>50 years	1-5 KM	Cool dry	0.73923	0.150-0.742	0.83	Low	Low	4
K091	Kan Throm Tai	Male	43	41-50 years	> 5 KM	Hot dry	0.74236	0.150-0.742	0.83	Low	Low	6
K085	Kan Throm Tai	Female	34	31-40 years	> 5 KM	Cool dry	0.7464216	0.746-0.927	0.83	Low	Low	5
K131	Kan Throm Tai	Female	40	31-40 years	> 5 KM	Cool dry	0.7466915	0.746-0.927	0.83	Low	Low	2
K021	Kan Throm Tai	Male	55	>50 years	> 5 KM	Rainy	0.74925515	0.746-0.927	0.83	Low	Low	4
K154	Kan Throm Tai	Female	39	31-40 years	> 5 KM	Hot dry	0.750297	0.746-0.927	0.83	Low	Low	6
K032	Kan Throm Tai	Male	51	>50 years	1-5 KM	Cool dry	0.752213	0.746-0.927	0.83	Low	Low	6
K066	Kan Throm Tai	Female	32	31-40 years	> 5 KM	Cool dry	0.757224	0.746-0.927	0.83	Low	Low	4
H058	Huai Chan	Female	30	18-30 years	> 5 KM	Cool dry	0.7623905	0.746-0.927	0.83	Low	Low	5
K085	Kan Throm Tai	Female	34	31-40 years	> 5 KM	Rainy	0.764571	0.746-0.927	0.83	Low	Low	4
K076	Kan Throm Tai	Female	26	18-30 years	1-5 KM	Hot dry	0.7648238	0.746-0.927	0.83	Low	Low	6
H054	Huai Chan	Male	27	18-30 years	<1 KM	Hot dry	0.7654504	0.746-0.927	0.83	Low	Low	0
K083	Kan Throm Tai	Female	54	>50 years	> 5 KM	Rainy	0.7660227	0.746-0.927	0.83	Low	Low	4
K071	Kan Throm Tai	Male	40	31-40 years	> 5 KM	Hot dry	0.7679045	0.746-0.927	0.83	Low	Low	5
K019	Kan Throm Tai	Female	54	>50 years	1-5 KM	Hot dry	0.7706888	0.746-0.927	0.83	Low	Low	4
N029	Non Thong Lang	Female	50	41-50 years	1-5 KM	Cool dry	0.77094325	0.746-0.927	0.83	Low	Low	4
K101	Kan Throm Tai	Female	30	18-30 years	> 5 KM	Rainy	0.7732828	0.746-0.927	0.83	Low	Low	4
K146	Kan Throm Tai	Female	49	41-50 years	> 5 KM	Rainy	0.77534245	0.746-0.927	0.83	Low	Low	4
K063	Kan Throm Tai	Female	41	41-50 years	1-5 KM	Hot dry	0.7793471	0.746-0.927	0.83	Low	Low	5
K051	Kan Throm Tai	Female	54	>50 years	> 5 KM	Rainy	0.779533	0.746-0.927	0.83	Low	Low	4
N020	Non Thong Lang	Female	35	31-40 years	> 5 KM	Rainy	0.78055325	0.746-0.927	0.83	Low	Low	3
K040	Kan Throm Tai	Female	49	41-50 years	> 5 KM	Hot dry	0.78172465	0.746-0.927	0.83	Low	Low	6
K076	Kan Throm Tai	Female	26	18-30 years	1-5 KM	Cool dry	0.7850016	0.746-0.927	0.83	Low	Low	5
K144	Kan Throm Tai	Female	27	18-30 years	> 5 KM	Hot dry	0.7874265	0.746-0.927	0.83	Low	Low	6
K013	Kan Throm Tai	Female	38	31-40 years	> 5 KM	Rainy	0.7918908	0.746-0.927	0.83	Low	Low	4
N061	Non Thong Lang	Male	50	41-50 years	1-5 KM	Hot dry	0.79249125	0.746-0.927	0.83	Low	Low	6
K084	Kan Throm Tai	Male	58	>50 years	> 5 KM	Cool dry	0.793232	0.746-0.927	0.83	Low	Low	6
K068	Kan Throm Tai	Female	32	31-40 years	> 5 KM	Rainy	0.794339	0.746-0.927	0.83	Low	Low	4
N052	Non Thong Lang	Female	48	41-50 years	<1 KM	Rainy	0.794542	0.746-0.927	0.83	Low	Low	3
N039	Non Thong Lang	Female	57	>50 years	1-5 KM	Rainy	0.79614	0.746-0.927	0.83	Low	Low	5
H011	Huai Chan	Male	57	>50 years	1-5 KM	Cool dry	0.7965269	0.746-0.927	0.83	Low	Low	5
H012	Huai Chan	Male	48	41-50 years	1-5 KM	Cool dry	0.7976776	0.746-0.927	0.83	Low	Low	6
K001	Kan Throm Tai	Male	43	41-50 years	> 5 KM	Cool dry	0.7982419	0.746-0.927	0.83	Low	Low	4
H057	Huai Chan	Female	33	31-40 years	> 5 KM	Hot dry	0.7985336	0.746-0.927	0.83	Low	Low	0
N036	Non Thong Lang	Male	59	>50 years	1-5 KM	Rainy	0.8002948	0.746-0.927	0.83	Low	Low	7
H130	Huai Chan	Female	38	31-40 years	> 5 KM	Hot dry	0.8023203	0.746-0.927	0.83	Low	Low	4
N030	Non Thong Lang	Female	58	>50 years	1-5 KM	Rainy	0.8050888	0.746-0.927	0.83	Low	Low	2
K014	Kan Throm Tai	Male	46	41-50 years	> 5 KM	Rainy	0.80649205	0.746-0.927	0.83	Low	Low	3
K047	Kan Throm Tai	Male	53	>50 years	> 5 KM	Rainy	0.8092226	0.746-0.927	0.83	Low	Low	4
H074	Huai Chan	Female	27	18-30 years	> 5 KM	Rainy	0.8126913	0.746-0.927	0.83	Low	Low	4
K044	Kan Throm Tai	Female	52	>50 years	1-5 KM	Rainy	0.8138774	0.746-0.927	0.83	Low	Low	4
H037	Huai Chan	Female	41	41-50 years	1-5 KM	Cool dry	0.8180056	0.746-0.927	0.83	Low	Low	3
K121	Kan Throm Tai	Male	50	41-50 years	1-5 KM	Hot dry	0.81831	0.746-0.927	0.83	Low	Low	6
H120	Huai Chan	Female	46	41-50 years	> 5 KM	Hot dry	0.819984	0.746-0.927	0.83	Low	Low	4
H040	Huai Chan	Male	49	41-50 years	> 5 KM	Hot dry	0.8253424	0.746-0.927	0.83	Low	Low	4
H073	Huai Chan	Male	35	31-40 years	> 5 KM	Rainy	0.8265182	0.746-0.927	0.83	Low	Low	7
H073	Huai Chan	Male	35	31-40 years	> 5 KM	Hot dry	0.8266269	0.746-0.927	0.83	Low	Low	2
H002	Huai Chan	Female	49	41-50 years	1-5 KM	Cool dry	0.82702045	0.746-0.927	0.83	Low	Low	3
K095	Kan Throm Tai	Male	42	41-50 years	> 5 KM	Rainy	0.8313492	0.746-0.927	0.83	Low	Low	4
N056	Non Thong Lang	Male	59	>50 years	1-5 KM	Cool dry	0.831624	0.746-0.927	0.83	Low	Low	5
K087	Kan Throm Tai	Female	27	18-30 years	> 5 KM	Hot dry	0.8325992	0.746-0.927	0.83	Low	Low	5
K125	Kan Throm Tai	Male	40	31-40 years	1-5 KM	Cool dry	0.83487575	0.746-0.927	0.83	Low	Low	6
H016	Huai Chan	Female	39	31-40 years	1-5 KM	Cool dry	0.8402535	0.746-0.927	0.83	Low	Low	4
H022	Huai Chan	Male	53	>50 years	> 5 KM	Rainy	0.8405	0.746-0.927	0.83	Low	Low	5
H058	Huai Chan	Female	30	18-30 years	> 5 KM	Hot dry	0.8407432	0.746-0.927	0.83	Low	Low	5
N036	Non Thong Lang	Male	59	>50 years	1-5 KM	Cool dry	0.84264175	0.746-0.927	0.83	Low	Low	6
K059	Kan Throm Tai	Male	26	18-30 years	> 5 KM	Hot dry	0.84333415	0.746-0.927	0.83	Low	Low	6
K073	Kan Throm Tai	Female	49	41-50 years	> 5 KM	Cool dry	0.8487872	0.746-0.927	0.83	Low	Low	3
H104	Huai Chan	Male	43	41-50 years	1-5 KM	Rainy	0.8527879	0.746-0.927	0.83	Low	Low	7
H124	Huai Chan	Male	50	41-50 years	1-5 KM	Hot dry	0.85576	0.746-0.927	0.83	Low	Low	5
N028	Non Thong Lang	Female	48	41-50 years	1-5 KM	Cool dry	0.85789675	0.746-0.927	0.83	Low	Low	4
H077	Huai Chan	Female	53	>50 years	> 5 KM	Hot dry	0.8593505	0.746-0.927	0.83	Low	Low	4
N050	Non Thong Lang	Male	42	41-50 years	<1 KM	Rainy	0.86148035	0.746-0.927	0.83	Low	Low	3
K035	Kan Throm Tai	Female	55	>50 years	> 5 KM	Cool dry	0.86173075	0.746-0.927	0.83	Low	Low	4
H077	Huai Chan	Female	53	>50 years	> 5 KM	Cool dry	0.8621359	0.746-0.927	0.83	Low	Low	4
K038	Kan Throm Tai	Female	48	41-50 years	> 5 KM	Cool dry	0.86374025	0.746-0.927	0.83	Low	Low	4
K025	Kan Throm Tai	Female	49	41-50 years	> 5 KM	Rainy	0.8643044	0.746-0.927	0.83	Low	Low	4
N015	Non Thong Lang	Female	55	>50 years	1-5 KM	Rainy	0.86732045	0.746-0.927	0.83	Low	Low	2
K061	Kan Throm Tai	Male	50	41-50 years	1-5 KM	Rainy	0.867696	0.746-0.927	0.83	Low	Low	5
N071	Non Thong Lang	Female	29	18-30 years	1-5 KM	Cool dry	0.867732	0.746-0.927	0.83	Low	Low	3
K030	Kan Throm Tai	Female	43	41-50 years	> 5 KM	Hot dry	0.86797795	0.746-0.927	0.83	Low	Low	3
H019	Huai Chan	Female	38	31-40 years	> 5 KM	Rainy	0.8685	0.746-0.927	0.83	Low	Low	3
H008	Huai Chan	Female	40	31-40 years	> 5 KM	Cool dry	0.87074705	0.746-0.927	0.83	Low	Low	3
K046	Kan Throm Tai	Female	58	>50 years	> 5 KM	Cool dry	0.8707735	0.746-0.927	0.83	Low	Low	2
N012	Non Thong Lang	Female	54	>50 years	> 5 KM	Cool dry	0.8708635	0.746-0.927	0.83	Low	Low	4
K117	Kan Throm Tai	Female	48	41-50 years	1-5 KM	Hot dry	0.8731025	0.746-0.927	0.83	Low	Low	3
N037	Non Thong Lang	Female	59	>50 years	1-5 KM	Rainy	0.8738028	0.746-0.927	0.83	Low	Low	4
N021	Non Thong Lang	Male	45	41-50 years	> 5 KM	Cool dry	0.884593	0.746-0.927	0.83	Low	Low	5
H001	Huai Chan	Female	53	>50 years	1-5 KM	Cool dry	0.88570615	0.746-0.927	0.83	Low	Low	4
K118	Kan Throm Tai	Female	47	41-50 years	> 5 KM	Hot dry	0.886665	0.746-0.927	0.83	Low	Low	4
H126	Huai Chan	Female	43	41-50 years	1-5 KM	Cool dry	0.886799	0.746-0.927	0.83	Low	Low	3
H076	Huai Chan	Female	56	>50 years	> 5 KM	Hot dry	0.887669	0.746-0.927	0.83	Low	Low	7
K062	Kan Throm Tai	Female	58	>50 years	1-5 KM	Rainy	0.887886	0.746-0.927	0.83	Low	Low	5
K078	Kan Throm Tai	Female	55	>50 years	> 5 KM	Hot dry	0.888932	0.746-0.927	0.83	Low	Low	3
H044	Huai Chan	Male	36	31-40 years	> 5 KM	Rainy	0.8919454	0.746-0.927	0.83	Low	Low	5
K009	Kan Throm Tai	Female	47	41-50 years	> 5 KM	Rainy	0.89293145	0.746-0.927	0.83	Low	Low	4
K030	Kan Throm Tai	Female	43	41-50 years	> 5 KM	Rainy	0.8937848	0.746-0.927	0.83	Low	Low	2
K076	Kan Throm Tai	Female	26	18-30 years	1-5 KM	Rainy	0.89449815	0.746-0.927	0.83	Low	Low	4
H080	Huai Chan	Female	57	>50 years	1-5 KM	Rainy	0.8945316	0.746-0.927	0.83	Low	Low	3
H129	Huai Chan	Female	27	18-30 years	1-5 KM	Hot dry	0.89529065	0.746-0.927	0.83	Low	Low	1
H006	Huai Chan	Male	49	41-50 years	> 5 KM	Cool dry	0.89951455	0.746-0.927	0.83	Low	Low	6
H104	Huai Chan	Male	43	41-50 years	1-5 KM	Cool dry	0.9001883	0.746-0.927	0.83	Low	Low	5
H032	Huai Chan	Female	51	>50 years	> 5 KM	Rainy	0.90062305	0.746-0.927	0.83	Low	Low	3
H122	Huai Chan	Female	52	>50 years	1-5 KM	Hot dry	0.901039	0.746-0.927	0.83	Low	Low	0
K118	Kan Throm Tai	Female	47	41-50 years	> 5 KM	Rainy	0.9012568	0.746-0.927	0.83	Low	Low	4
K080	Kan Throm Tai	Male	54	>50 years	> 5 KM	Cool dry	0.9017704	0.746-0.927	0.83	Low	Low	6
H117	Huai Chan	Male	27	18-30 years	1-5 KM	Rainy	0.9017788	0.746-0.927	0.83	Low	Low	7
H080	Huai Chan	Female	57	>50 years	1-5 KM	Hot dry	0.9021429	0.746-0.927	0.83	Low	Low	0
K017	Kan Throm Tai	Male	51	>50 years	1-5 KM	Rainy	0.90578055	0.746-0.927	0.83	Low	Low	4
K095	Kan Throm Tai	Male	42	41-50 years	> 5 KM	Hot dry	0.9067375	0.746-0.927	0.83	Low	Low	6
K149	Kan Throm Tai	Male	26	18-30 years	> 5 KM	Cool dry	0.9068637	0.746-0.927	0.83	Low	Low	6
K061	Kan Throm Tai	Male	50	41-50 years	1-5 KM	Cool dry	0.9069144	0.746-0.927	0.83	Low	Low	6
K105	Kan Throm Tai	Female	49	41-50 years	> 5 KM	Rainy	0.9102541	0.746-0.927	0.83	Low	Low	3
K086	Kan Throm Tai	Male	39	31-40 years	1-5 KM	Cool dry	0.9110296	0.746-0.927	0.83	Low	Low	6
H076	Huai Chan	Female	56	>50 years	> 5 KM	Cool dry	0.9126399	0.746-0.927	0.98	Low	Low	4
K138	Kan Throm Tai	Male	34	31-40 years	> 5 KM	Hot dry	0.9128417	0.746-0.927	0.98	Low	Low	6
K071	Kan Throm Tai	Male	40	31-40 years	> 5 KM	Cool dry	0.9130872	0.746-0.927	0.98	Low	Low	6
K052	Kan Throm Tai	Female	36	31-40 years	> 5 KM	Rainy	0.914806	0.746-0.927	0.98	Low	Low	4
H050	Huai Chan	Male	55	>50 years	> 5 KM	Cool dry	0.9160376	0.746-0.927	0.98	Low	Low	4
H099	Huai Chan	Female	42	41-50 years	1-5 KM	Cool dry	0.91614825	0.746-0.927	0.98	Low	Low	4
K085	Kan Throm Tai	Female	34	31-40 years	> 5 KM	Hot dry	0.9188588	0.746-0.927	0.98	Low	Low	6
K036	Kan Throm Tai	Female	45	41-50 years	> 5 KM	Rainy	0.920162	0.746-0.927	0.98	Low	Low	4
H091	Huai Chan	Male	22	18-30 years	> 5 KM	Cool dry	0.9202155	0.746-0.927	0.98	Low	Low	4
K109	Kan Throm Tai	Female	39	31-40 years	1-5 KM	Hot dry	0.923555	0.746-0.927	0.98	Low	Low	5
N046	Non Thong Lang	Male	55	>50 years	1-5 KM	Rainy	0.9274956	0.746-0.927	0.98	Low	Low	5
H018	Huai Chan	Female	42	41-50 years	1-5 KM	Cool dry	0.9277067	0.927-1.07	0.98	Low	Low	3
H032	Huai Chan	Female	51	>50 years	> 5 KM	Cool dry	0.9285144	0.927-1.07	0.98	Low	Low	5
H019	Huai Chan	Female	38	31-40 years	> 5 KM	Cool dry	0.9288574	0.927-1.07	0.98	Low	Low	4
H050	Huai Chan	Male	55	>50 years	> 5 KM	Hot dry	0.9314368	0.927-1.07	0.98	Low	Low	3
K101	Kan Throm Tai	Female	30	18-30 years	> 5 KM	Cool dry	0.9316196	0.927-1.07	0.98	Low	Low	6
H106	Huai Chan	Female	60	>50 years	> 5 KM	Hot dry	0.932902	0.927-1.07	0.98	Low	Low	1
H099	Huai Chan	Female	42	41-50 years	1-5 KM	Hot dry	0.933461	0.927-1.07	0.98	Low	Low	3
N021	Non Thong Lang	Male	45	41-50 years	> 5 KM	Hot dry	0.9344758	0.927-1.07	0.98	Low	Low	6
N080	Non Thong Lang	Female	39	31-40 years	1-5 KM	Cool dry	0.934638	0.927-1.07	0.98	Low	Low	6
H076	Huai Chan	Female	56	>50 years	> 5 KM	Rainy	0.9367597	0.927-1.07	0.98	Low	Low	5
H032	Huai Chan	Female	51	>50 years	> 5 KM	Hot dry	0.938852	0.927-1.07	0.98	Low	Low	3
H064	Huai Chan	Male	57	>50 years	1-5 KM	Hot dry	0.9411595	0.927-1.07	0.98	Low	Low	0
H055	Huai Chan	Male	28	18-30 years	<1 KM	Cool dry	0.9416797	0.927-1.07	0.98	Low	Low	6
H108	Huai Chan	Female	27	18-30 years	1-5 KM	Cool dry	0.9424606	0.927-1.07	0.98	Low	Low	3
K122	Kan Throm Tai	Female	47	41-50 years	> 5 KM	Cool dry	0.9452318	0.927-1.07	0.98	Low	Low	6
H124	Huai Chan	Male	50	41-50 years	1-5 KM	Rainy	0.9463884	0.927-1.07	0.98	Low	Low	7
H098	Huai Chan	Male	46	41-50 years	1-5 KM	Cool dry	0.9467741	0.927-1.07	0.98	Low	Low	6
K050	Kan Throm Tai	Female	45	41-50 years	> 5 KM	Cool dry	0.9471345	0.927-1.07	0.98	Low	Low	5
H108	Huai Chan	Female	27	18-30 years	1-5 KM	Hot dry	0.948554	0.927-1.07	0.98	Low	Low	0
H129	Huai Chan	Female	27	18-30 years	1-5 KM	Rainy	0.9495748	0.927-1.07	0.98	Low	Low	5
N080	Non Thong Lang	Female	39	31-40 years	1-5 KM	Rainy	0.9512585	0.927-1.07	0.98	Low	Low	4
K001	Kan Throm Tai	Male	43	41-50 years	> 5 KM	Rainy	0.95250455	0.927-1.07	0.98	Low	Low	3
K029	Kan Throm Tai	Female	29	18-30 years	> 5 KM	Rainy	0.9527456	0.927-1.07	0.98	Low	Low	4
K046	Kan Throm Tai	Female	58	>50 years	> 5 KM	Rainy	0.9574004	0.927-1.07	0.98	Low	Low	4
H016	Huai Chan	Female	39	31-40 years	1-5 KM	Rainy	0.9585	0.927-1.07	0.98	Low	Low	3
K054	Kan Throm Tai	Male	40	31-40 years	> 5 KM	Cool dry	0.96220575	0.927-1.07	0.98	Low	Low	6
H108	Huai Chan	Female	27	18-30 years	1-5 KM	Rainy	0.9627187	0.927-1.07	0.98	Low	Low	0
H023	Huai Chan	Female	51	>50 years	> 5 KM	Cool dry	0.96280305	0.927-1.07	0.98	Low	Low	6
H017	Huai Chan	Male	46	41-50 years	1-5 KM	Cool dry	0.9645291	0.927-1.07	0.98	Low	Low	4
K084	Kan Throm Tai	Male	58	>50 years	> 5 KM	Hot dry	0.9646292	0.927-1.07	0.98	Low	Low	6
K002	Kan Throm Tai	Female	41	41-50 years	> 5 KM	Cool dry	0.9658204	0.927-1.07	0.98	Low	Low	5
K131	Kan Throm Tai	Female	40	31-40 years	> 5 KM	Hot dry	0.96909	0.927-1.07	0.98	Low	Low	6
N080	Non Thong Lang	Female	39	31-40 years	1-5 KM	Hot dry	0.96955925	0.927-1.07	0.98	Low	Low	4
K066	Kan Throm Tai	Female	32	31-40 years	> 5 KM	Hot dry	0.9699104	0.927-1.07	0.98	Low	Low	6
K074	Kan Throm Tai	Male	50	41-50 years	> 5 KM	Hot dry	0.9703505	0.927-1.07	0.98	Low	Low	6
K031	Kan Throm Tai	Male	54	>50 years	> 5 KM	Rainy	0.9713648	0.927-1.07	0.98	Low	Low	4
N037	Non Thong Lang	Female	59	>50 years	1-5 KM	Cool dry	0.97536025	0.927-1.07	0.98	Low	Low	5
K144	Kan Throm Tai	Female	27	18-30 years	> 5 KM	Cool dry	0.9758687	0.927-1.07	0.98	Low	Low	3
N081	Non Thong Lang	Female	51	>50 years	1-5 KM	Hot dry	0.98017125	0.927-1.07	0.98	Low	Low	4
N039	Non Thong Lang	Female	57	>50 years	1-5 KM	Cool dry	0.98298775	0.927-1.07	0.98	Low	Low	5
K102	Kan Throm Tai	Female	26	18-30 years	1-5 KM	Cool dry	0.9831515	0.927-1.07	0.98	Low	Low	4
H044	Huai Chan	Male	36	31-40 years	> 5 KM	Hot dry	0.9839136	0.927-1.07	0.98	Low	Low	4
K091	Kan Throm Tai	Male	43	41-50 years	> 5 KM	Cool dry	0.9840744	0.927-1.07	0.98	Low	Low	6
K121	Kan Throm Tai	Male	50	41-50 years	1-5 KM	Cool dry	0.9841238	0.927-1.07	0.98	Low	Low	6
N052	Non Thong Lang	Female	48	41-50 years	<1 KM	Cool dry	0.984552	0.927-1.07	0.98	Low	Low	4
K017	Kan Throm Tai	Male	51	>50 years	1-5 KM	Cool dry	0.9850741	0.927-1.07	0.98	Low	Low	6
H058	Huai Chan	Female	30	18-30 years	> 5 KM	Rainy	0.98637865	0.927-1.07	0.98	Low	Low	5
K062	Kan Throm Tai	Female	58	>50 years	1-5 KM	Cool dry	0.9871608	0.927-1.07	0.98	Low	Low	3
K126	Kan Throm Tai	Male	56	>50 years	1-5 KM	Cool dry	0.98849915	0.927-1.07	0.98	Low	Low	6
K099	Kan Throm Tai	Female	59	>50 years	> 5 KM	Rainy	0.989581	0.927-1.07	0.98	Low	Low	1
K011	Kan Throm Tai	Female	48	41-50 years	1-5 KM	Cool dry	0.9900658	0.927-1.07	0.98	Low	Low	5
H019	Huai Chan	Female	38	31-40 years	> 5 KM	Hot dry	0.9924704	0.927-1.07	0.98	Low	Low	3
K032	Kan Throm Tai	Male	51	>50 years	1-5 KM	Hot dry	0.99256605	0.927-1.07	0.98	Low	Low	6
K028	Kan Throm Tai	Female	45	41-50 years	> 5 KM	Rainy	0.9930872	0.927-1.07	0.98	Low	Low	4
K095	Kan Throm Tai	Male	42	41-50 years	> 5 KM	Cool dry	0.99433295	0.927-1.07	0.98	Low	High	6
K088	Kan Throm Tai	Male	53	>50 years	> 5 KM	Cool dry	0.9943624	0.927-1.07	0.98	Low	High	6
K072	Kan Throm Tai	Female	53	>50 years	> 5 KM	Cool dry	0.99642	0.927-1.07	0.98	Low	High	4
N054	Non Thong Lang	Female	49	41-50 years	1-5 KM	Hot dry	0.99700355	0.927-1.07	0.98	Low	High	4
N056	Non Thong Lang	Male	59	>50 years	1-5 KM	Hot dry	0.99803125	0.927-1.07	0.98	Low	High	3
K079	Kan Throm Tai	Female	50	41-50 years	> 5 KM	Cool dry	0.998992	0.927-1.07	0.98	Low	High	4
H130	Huai Chan	Female	38	31-40 years	> 5 KM	Rainy	0.9997606	0.927-1.07	0.98	Low	High	5
H122	Huai Chan	Female	52	>50 years	1-5 KM	Rainy	1.0041419	0.927-1.07	0.98	Low	High	7
N037	Non Thong Lang	Female	59	>50 years	1-5 KM	Hot dry	1.00625285	0.927-1.07	0.98	Low	High	3
K006	Kan Throm Tai	Female	45	41-50 years	1-5 KM	Cool dry	1.0093195	0.927-1.07	0.98	Low	High	5
K049	Kan Throm Tai	Female	36	31-40 years	> 5 KM	Rainy	1.011718	0.927-1.07	0.98	Low	High	1
N068	Non Thong Lang	Female	34	31-40 years	1-5 KM	Hot dry	1.0129329	0.927-1.07	0.98	Low	High	5
K086	Kan Throm Tai	Male	39	31-40 years	1-5 KM	Hot dry	1.0170011	0.927-1.07	0.98	Low	High	6
N081	Non Thong Lang	Female	51	>50 years	1-5 KM	Cool dry	1.017474	0.927-1.07	0.98	Low	High	2
H124	Huai Chan	Male	50	41-50 years	1-5 KM	Cool dry	1.01794685	0.927-1.07	0.98	Low	High	6
N017	Non Thong Lang	Male	58	>50 years	> 5 KM	Rainy	1.02166595	0.927-1.07	0.98	Low	High	7
H106	Huai Chan	Female	60	>50 years	> 5 KM	Cool dry	1.0226917	0.927-1.07	0.98	Low	High	2
K054	Kan Throm Tai	Male	40	31-40 years	> 5 KM	Rainy	1.023159	0.927-1.07	0.98	Low	High	4
K070	Kan Throm Tai	Female	35	31-40 years	1-5 KM	Hot dry	1.0244828	0.927-1.07	0.98	Low	High	2
K141	Kan Throm Tai	Female	55	>50 years	> 5 KM	Cool dry	1.0265798	0.927-1.07	0.98	Low	High	5
H066	Huai Chan	Male	29	18-30 years	> 5 KM	Rainy	1.0268214	0.927-1.07	0.98	Low	High	4
K138	Kan Throm Tai	Male	34	31-40 years	> 5 KM	Cool dry	1.0297805	0.927-1.07	0.98	High	High	6
K154	Kan Throm Tai	Female	39	31-40 years	> 5 KM	Cool dry	1.03176275	0.927-1.07	0.98	High	High	5
N020	Non Thong Lang	Female	35	31-40 years	> 5 KM	Cool dry	1.03638025	0.927-1.07	0.98	High	High	6
H099	Huai Chan	Female	42	41-50 years	1-5 KM	Rainy	1.0368025	0.927-1.07	0.98	High	High	7
K026	Kan Throm Tai	Female	51	>50 years	1-5 KM	Rainy	1.0373078	0.927-1.07	0.98	High	High	4
K072	Kan Throm Tai	Female	53	>50 years	> 5 KM	Hot dry	1.0394462	0.927-1.07	0.98	High	High	5
K127	Kan Throm Tai	Male	41	41-50 years	1-5 KM	Hot dry	1.0396305	0.927-1.07	0.98	High	High	6
H018	Huai Chan	Female	42	41-50 years	1-5 KM	Hot dry	1.0418016	0.927-1.07	0.98	High	High	5
H011	Huai Chan	Male	57	>50 years	1-5 KM	Hot dry	1.0424032	0.927-1.07	0.98	High	High	7
H002	Huai Chan	Female	49	41-50 years	1-5 KM	Rainy	1.0425	0.927-1.07	0.98	High	High	3
K026	Kan Throm Tai	Female	51	>50 years	1-5 KM	Cool dry	1.0442614	0.927-1.07	0.98	High	High	4
N075	Non Thong Lang	Female	56	>50 years	<1 KM	Rainy	1.0460125	0.927-1.07	0.98	High	High	5
H023	Huai Chan	Female	51	>50 years	> 5 KM	Rainy	1.047	0.927-1.07	0.98	High	High	5
K107	Kan Throm Tai	Female	27	18-30 years	1-5 KM	Rainy	1.047213	0.927-1.07	0.98	High	High	4
H126	Huai Chan	Female	43	41-50 years	1-5 KM	Rainy	1.0473749	0.927-1.07	0.98	High	High	5
K074	Kan Throm Tai	Male	50	41-50 years	> 5 KM	Rainy	1.0476525	0.927-1.07	0.98	High	High	4
N071	Non Thong Lang	Female	29	18-30 years	1-5 KM	Hot dry	1.0489024	0.927-1.07	0.98	High	High	5
K002	Kan Throm Tai	Female	41	41-50 years	> 5 KM	Rainy	1.0500409	0.927-1.07	0.98	High	High	3
K097	Kan Throm Tai	Female	44	41-50 years	> 5 KM	Rainy	1.0533952	0.927-1.07	0.98	High	High	4
K079	Kan Throm Tai	Female	50	41-50 years	> 5 KM	Hot dry	1.0544096	0.927-1.07	0.98	High	High	5
H037	Huai Chan	Female	41	41-50 years	1-5 KM	Hot dry	1.0580656	0.927-1.07	0.98	High	High	3
K111	Kan Throm Tai	Male	53	>50 years	1-5 KM	Hot dry	1.058095	0.927-1.07	0.98	High	High	5
K078	Kan Throm Tai	Female	55	>50 years	> 5 KM	Cool dry	1.058148	0.927-1.07	0.98	High	High	3
H054	Huai Chan	Male	27	18-30 years	<1 KM	Rainy	1.059373	0.927-1.07	0.98	High	High	3
K087	Kan Throm Tai	Female	27	18-30 years	> 5 KM	Cool dry	1.0612344	0.927-1.07	1.15	High	High	4
H126	Huai Chan	Female	43	41-50 years	1-5 KM	Hot dry	1.06125425	0.927-1.07	1.15	High	High	3
N001	Non Thong Lang	Female	55	>50 years	<1 KM	Cool dry	1.061551	0.927-1.07	1.15	High	High	6
K046	Kan Throm Tai	Female	58	>50 years	> 5 KM	Hot dry	1.06239015	0.927-1.07	1.15	High	High	4
H122	Huai Chan	Female	52	>50 years	1-5 KM	Cool dry	1.0658267	0.927-1.07	1.15	High	High	4
H040	Huai Chan	Male	49	41-50 years	> 5 KM	Cool dry	1.0684328	0.927-1.07	1.15	High	High	5
H010	Huai Chan	Female	55	>50 years	> 5 KM	Cool dry	1.06866745	0.927-1.07	1.15	High	High	4
N059	Non Thong Lang	Male	53	>50 years	1-5 KM	Cool dry	1.069512	0.927-1.07	1.15	High	High	6
N052	Non Thong Lang	Female	48	41-50 years	<1 KM	Hot dry	1.07099795	1.07-1.31	1.15	High	High	4
H106	Huai Chan	Female	60	>50 years	> 5 KM	Rainy	1.0718529	1.07-1.31	1.15	High	High	3
H007	Huai Chan	Male	19	18-30 years	1-5 KM	Hot dry	1.0718816	1.07-1.31	1.15	High	High	0
H049	Huai Chan	Male	50	41-50 years	> 5 KM	Rainy	1.0726447	1.07-1.31	1.15	High	High	6
H064	Huai Chan	Male	57	>50 years	1-5 KM	Cool dry	1.0761466	1.07-1.31	1.15	High	High	4
H091	Huai Chan	Male	22	18-30 years	> 5 KM	Rainy	1.0839975	1.07-1.31	1.15	High	High	5
K139	Kan Throm Tai	Male	47	41-50 years	> 5 KM	Cool dry	1.0843865	1.07-1.31	1.15	High	High	6
N081	Non Thong Lang	Female	51	>50 years	1-5 KM	Rainy	1.08491075	1.07-1.31	1.15	High	High	4
K097	Kan Throm Tai	Female	44	41-50 years	> 5 KM	Hot dry	1.0868475	1.07-1.31	1.15	High	High	4
H055	Huai Chan	Male	28	18-30 years	<1 KM	Rainy	1.0869373	1.07-1.31	1.15	High	High	4
H010	Huai Chan	Female	55	>50 years	> 5 KM	Rainy	1.0875	1.07-1.31	1.15	High	High	3
H063	Huai Chan	Female	46	41-50 years	> 5 KM	Hot dry	1.0884157	1.07-1.31	1.15	High	High	0
H107	Huai Chan	Female	23	18-30 years	1-5 KM	Rainy	1.0901747	1.07-1.31	1.15	High	High	5
N041	Non Thong Lang	Male	25	18-30 years	1-5 KM	Hot dry	1.0920658	1.07-1.31	1.15	High	High	6
H098	Huai Chan	Male	46	41-50 years	1-5 KM	Rainy	1.0933611	1.07-1.31	1.15	High	High	5
H077	Huai Chan	Female	53	>50 years	> 5 KM	Rainy	1.0940874	1.07-1.31	1.15	High	High	4
K012	Kan Throm Tai	Female	43	41-50 years	> 5 KM	Hot dry	1.0950674	1.07-1.31	1.15	High	High	4
H005	Huai Chan	Female	44	41-50 years	> 5 KM	Cool dry	1.1014624	1.07-1.31	1.15	High	High	6
K116	Kan Throm Tai	Female	54	>50 years	1-5 KM	Rainy	1.10569545	1.07-1.31	1.15	High	High	4
K070	Kan Throm Tai	Female	35	31-40 years	1-5 KM	Cool dry	1.1085592	1.07-1.31	1.15	High	High	6
K027	Kan Throm Tai	Female	46	41-50 years	> 5 KM	Rainy	1.1086814	1.07-1.31	1.15	High	High	4
K088	Kan Throm Tai	Male	53	>50 years	> 5 KM	Hot dry	1.1098622	1.07-1.31	1.15	High	High	5
K111	Kan Throm Tai	Male	53	>50 years	1-5 KM	Rainy	1.1101941	1.07-1.31	1.15	High	High	4
K100	Kan Throm Tai	Male	31	31-40 years	> 5 KM	Hot dry	1.11343	1.07-1.31	1.15	High	High	6
H066	Huai Chan	Male	29	18-30 years	> 5 KM	Cool dry	1.1152872	1.07-1.31	1.15	High	High	6
H086	Huai Chan	Female	47	41-50 years	> 5 KM	Rainy	1.115762	1.07-1.31	1.15	High	High	4
K036	Kan Throm Tai	Female	45	41-50 years	> 5 KM	Cool dry	1.117942	1.07-1.31	1.15	High	High	5
H112	Huai Chan	Male	42	41-50 years	1-5 KM	Hot dry	1.120167	1.07-1.31	1.15	High	High	1
H065	Huai Chan	Female	26	18-30 years	> 5 KM	Cool dry	1.1234941	1.07-1.31	1.15	High	High	6
K107	Kan Throm Tai	Female	27	18-30 years	1-5 KM	Cool dry	1.12656575	1.07-1.31	1.15	High	High	6
K044	Kan Throm Tai	Female	52	>50 years	1-5 KM	Cool dry	1.12698475	1.07-1.31	1.15	High	High	2
K033	Kan Throm Tai	Male	54	>50 years	> 5 KM	Rainy	1.1288522	1.07-1.31	1.15	High	High	4
K028	Kan Throm Tai	Female	45	41-50 years	> 5 KM	Cool dry	1.1298334	1.07-1.31	1.15	High	High	4
K019	Kan Throm Tai	Female	54	>50 years	1-5 KM	Cool dry	1.134112	1.07-1.31	1.15	High	High	5
K027	Kan Throm Tai	Female	46	41-50 years	> 5 KM	Cool dry	1.1348251	1.07-1.31	1.15	High	High	3
K013	Kan Throm Tai	Female	38	31-40 years	> 5 KM	Cool dry	1.1362513	1.07-1.31	1.15	High	High	4
H008	Huai Chan	Female	40	31-40 years	> 5 KM	Rainy	1.137	1.07-1.31	1.15	High	High	7
K148	Kan Throm Tai	Female	40	31-40 years	> 5 KM	Cool dry	1.13803045	1.07-1.31	1.15	High	High	6
K097	Kan Throm Tai	Female	44	41-50 years	> 5 KM	Cool dry	1.13920565	1.07-1.31	1.15	High	High	3
K141	Kan Throm Tai	Female	55	>50 years	> 5 KM	Hot dry	1.1397442	1.07-1.31	1.15	High	High	4
N019	Non Thong Lang	Female	48	41-50 years	> 5 KM	Cool dry	1.14011425	1.07-1.31	1.15	High	High	6
K025	Kan Throm Tai	Female	49	41-50 years	> 5 KM	Cool dry	1.141243	1.07-1.31	1.15	High	High	5
H010	Huai Chan	Female	55	>50 years	> 5 KM	Hot dry	1.1416672	1.07-1.31	1.15	High	High	7
H057	Huai Chan	Female	33	31-40 years	> 5 KM	Cool dry	1.1418018	1.07-1.31	1.15	High	High	4
N075	Non Thong Lang	Female	56	>50 years	<1 KM	Cool dry	1.14279	1.07-1.31	1.15	High	High	5
K117	Kan Throm Tai	Female	48	41-50 years	1-5 KM	Rainy	1.14468375	1.07-1.31	1.15	High	High	4
N068	Non Thong Lang	Female	34	31-40 years	1-5 KM	Rainy	1.1465411	1.07-1.31	1.15	High	High	4
H112	Huai Chan	Male	42	41-50 years	1-5 KM	Rainy	1.150318	1.07-1.31	1.15	High	High	5
K014	Kan Throm Tai	Male	46	41-50 years	> 5 KM	Cool dry	1.1505133	1.07-1.31	1.15	High	High	6
K044	Kan Throm Tai	Female	52	>50 years	1-5 KM	Hot dry	1.1506971	1.07-1.31	1.15	High	High	4
H065	Huai Chan	Female	26	18-30 years	> 5 KM	Rainy	1.1520109	1.07-1.31	1.15	High	High	4
H013	Huai Chan	Female	37	31-40 years	> 5 KM	Hot dry	1.1530976	1.07-1.31	1.15	High	High	1
K049	Kan Throm Tai	Female	36	31-40 years	> 5 KM	Hot dry	1.15822715	1.07-1.31	1.15	High	High	6
H127	Huai Chan	Female	43	41-50 years	> 5 KM	Rainy	1.1609797	1.07-1.31	1.15	High	High	5
N071	Non Thong Lang	Female	29	18-30 years	1-5 KM	Rainy	1.16130625	1.07-1.31	1.15	High	High	4
K054	Kan Throm Tai	Male	40	31-40 years	> 5 KM	Hot dry	1.16233445	1.07-1.31	1.15	High	High	6
N041	Non Thong Lang	Male	25	18-30 years	1-5 KM	Cool dry	1.165285	1.07-1.31	1.15	High	High	6
K146	Kan Throm Tai	Female	49	41-50 years	> 5 KM	Hot dry	1.1653223	1.07-1.31	1.15	High	High	6
K137	Kan Throm Tai	Male	57	>50 years	> 5 KM	Hot dry	1.1685755	1.07-1.31	1.15	High	High	6
K118	Kan Throm Tai	Female	47	41-50 years	> 5 KM	Cool dry	1.1688608	1.07-1.31	1.15	High	High	5
K083	Kan Throm Tai	Female	54	>50 years	> 5 KM	Hot dry	1.1723564	1.07-1.31	1.15	High	High	5
K020	Kan Throm Tai	Male	38	31-40 years	1-5 KM	Cool dry	1.1726194	1.07-1.31	1.15	High	High	6
N059	Non Thong Lang	Male	53	>50 years	1-5 KM	Hot dry	1.17274025	1.07-1.31	1.15	High	High	6
H064	Huai Chan	Male	57	>50 years	1-5 KM	Rainy	1.175554	1.07-1.31	1.15	High	High	7
K022	Kan Throm Tai	Female	54	>50 years	> 5 KM	Cool dry	1.1776111	1.07-1.31	1.15	High	High	3
K111	Kan Throm Tai	Male	53	>50 years	1-5 KM	Cool dry	1.17809765	1.07-1.31	1.15	High	High	5
K061	Kan Throm Tai	Male	50	41-50 years	1-5 KM	Hot dry	1.1807183	1.07-1.31	1.15	High	High	6
N046	Non Thong Lang	Male	55	>50 years	1-5 KM	Hot dry	1.1814757	1.07-1.31	1.15	High	High	6
K062	Kan Throm Tai	Female	58	>50 years	1-5 KM	Hot dry	1.1829188	1.07-1.31	1.15	High	High	4
K065	Kan Throm Tai	Male	37	31-40 years	> 5 KM	Cool dry	1.1831472	1.07-1.31	1.15	High	High	4
K020	Kan Throm Tai	Male	38	31-40 years	1-5 KM	Hot dry	1.1884782	1.07-1.31	1.15	High	High	5
H036	Huai Chan	Male	40	31-40 years	1-5 KM	Rainy	1.1890273	1.07-1.31	1.15	High	High	7
K151	Kan Throm Tai	Female	44	41-50 years	> 5 KM	Hot dry	1.1942008	1.07-1.31	1.15	High	High	4
H003	Huai Chan	Female	44	41-50 years	1-5 KM	Cool dry	1.1946691	1.07-1.31	1.15	High	High	6
K021	Kan Throm Tai	Male	55	>50 years	> 5 KM	Hot dry	1.1993548	1.07-1.31	1.15	High	High	6
K006	Kan Throm Tai	Female	45	41-50 years	1-5 KM	Rainy	1.20481415	1.07-1.31	1.15	High	High	3
N014	Non Thong Lang	Female	55	>50 years	1-5 KM	Rainy	1.20521195	1.07-1.31	1.15	High	High	2
H127	Huai Chan	Female	43	41-50 years	> 5 KM	Hot dry	1.20877745	1.07-1.31	1.15	High	High	7
H050	Huai Chan	Male	55	>50 years	> 5 KM	Rainy	1.21608115	1.07-1.31	1.15	High	High	3
K051	Kan Throm Tai	Female	54	>50 years	> 5 KM	Hot dry	1.2164139	1.07-1.31	1.15	High	High	5
H020	Huai Chan	Female	40	31-40 years	> 5 KM	Cool dry	1.2176831	1.07-1.31	1.15	High	High	5
K099	Kan Throm Tai	Female	59	>50 years	> 5 KM	Hot dry	1.21976	1.07-1.31	1.15	High	High	3
K038	Kan Throm Tai	Female	48	41-50 years	> 5 KM	Hot dry	1.22257485	1.07-1.31	1.15	High	High	6
N020	Non Thong Lang	Female	35	31-40 years	> 5 KM	Hot dry	1.2246946	1.07-1.31	1.15	High	High	5
K102	Kan Throm Tai	Female	26	18-30 years	1-5 KM	Rainy	1.2251596	1.07-1.31	1.15	High	High	4
K051	Kan Throm Tai	Female	54	>50 years	> 5 KM	Cool dry	1.22545025	1.07-1.31	1.15	High	High	3
K112	Kan Throm Tai	Female	60	>50 years	1-5 KM	Hot dry	1.22844	1.07-1.31	1.15	High	High	4
K050	Kan Throm Tai	Female	45	41-50 years	> 5 KM	Hot dry	1.2287358	1.07-1.31	1.15	High	High	6
K003	Kan Throm Tai	Female	34	31-40 years	> 5 KM	Rainy	1.2299283	1.07-1.31	1.15	High	High	3
K065	Kan Throm Tai	Male	37	31-40 years	> 5 KM	Hot dry	1.2313298	1.07-1.31	1.15	High	High	6
K056	Kan Throm Tai	Male	56	>50 years	1-5 KM	Cool dry	1.23147875	1.07-1.31	1.15	High	High	5
K116	Kan Throm Tai	Female	54	>50 years	1-5 KM	Hot dry	1.231695	1.07-1.31	1.15	High	High	4
H005	Huai Chan	Female	44	41-50 years	> 5 KM	Rainy	1.2345	1.07-1.31	1.15	High	High	5
H037	Huai Chan	Female	41	41-50 years	1-5 KM	Rainy	1.2410932	1.07-1.31	1.15	High	High	3
K004	Kan Throm Tai	Female	54	>50 years	> 5 KM	Rainy	1.2509541	1.07-1.31	1.15	High	High	3
N030	Non Thong Lang	Female	58	>50 years	1-5 KM	Hot dry	1.2525238	1.07-1.31	1.15	High	High	3
H097	Huai Chan	Female	58	>50 years	1-5 KM	Rainy	1.2562658	1.07-1.31	1.15	High	High	7
K001	Kan Throm Tai	Male	43	41-50 years	> 5 KM	Hot dry	1.2614154	1.07-1.31	1.15	High	High	6
H055	Huai Chan	Male	28	18-30 years	<1 KM	Hot dry	1.2662616	1.07-1.31	1.15	High	High	4
K135	Kan Throm Tai	Female	47	41-50 years	1-5 KM	Hot dry	1.270973	1.07-1.31	1.15	High	High	5
N074	Non Thong Lang	Female	54	>50 years	1-5 KM	Hot dry	1.2753175	1.07-1.31	1.15	High	High	3
H001	Huai Chan	Female	53	>50 years	1-5 KM	Rainy	1.285	1.07-1.31	1.15	High	High	5
H063	Huai Chan	Female	46	41-50 years	> 5 KM	Rainy	1.2891588	1.07-1.31	1.54	High	High	7
N012	Non Thong Lang	Female	54	>50 years	> 5 KM	Hot dry	1.2909546	1.07-1.31	1.54	High	High	4
H018	Huai Chan	Female	42	41-50 years	1-5 KM	Rainy	1.291	1.07-1.31	1.54	High	High	4
H017	Huai Chan	Male	46	41-50 years	1-5 KM	Hot dry	1.2980832	1.07-1.31	1.54	High	High	4
N028	Non Thong Lang	Female	48	41-50 years	1-5 KM	Hot dry	1.2982432	1.07-1.31	1.54	High	High	5
K127	Kan Throm Tai	Male	41	41-50 years	1-5 KM	Cool dry	1.299149	1.07-1.31	1.54	High	High	6
N039	Non Thong Lang	Female	57	>50 years	1-5 KM	Hot dry	1.3027443	1.07-1.31	1.54	High	High	3
H120	Huai Chan	Female	46	41-50 years	> 5 KM	Rainy	1.3028669	1.07-1.31	1.54	High	High	5
K004	Kan Throm Tai	Female	54	>50 years	> 5 KM	Cool dry	1.3045429	1.07-1.31	1.54	High	High	2
K112	Kan Throm Tai	Female	60	>50 years	1-5 KM	Cool dry	1.3059551	1.07-1.31	1.54	High	High	2
N015	Non Thong Lang	Female	55	>50 years	1-5 KM	Cool dry	1.31249575	1.07-1.31	1.54	High	High	7
K040	Kan Throm Tai	Female	49	41-50 years	> 5 KM	Cool dry	1.3128635	1.31-2.1	1.54	High	High	2
K078	Kan Throm Tai	Female	55	>50 years	> 5 KM	Rainy	1.3133136	1.31-2.1	1.54	High	High	1
N054	Non Thong Lang	Female	49	41-50 years	1-5 KM	Cool dry	1.316958	1.31-2.1	1.54	High	High	4
K100	Kan Throm Tai	Male	31	31-40 years	> 5 KM	Rainy	1.31771695	1.31-2.1	1.54	High	High	5
K109	Kan Throm Tai	Female	39	31-40 years	1-5 KM	Cool dry	1.3195673	1.31-2.1	1.54	High	High	6
H040	Huai Chan	Male	49	41-50 years	> 5 KM	Rainy	1.32327565	1.31-2.1	1.54	High	High	3
K002	Kan Throm Tai	Female	41	41-50 years	> 5 KM	Hot dry	1.3279546	1.31-2.1	1.54	High	High	4
H004	Huai Chan	Female	53	>50 years	1-5 KM	Rainy	1.328	1.31-2.1	1.54	High	High	0
N036	Non Thong Lang	Male	59	>50 years	1-5 KM	Hot dry	1.32997835	1.31-2.1	1.54	High	High	4
H098	Huai Chan	Male	46	41-50 years	1-5 KM	Hot dry	1.337059	1.31-2.1	1.54	High	High	0
N050	Non Thong Lang	Male	42	41-50 years	<1 KM	Cool dry	1.341384	1.31-2.1	1.54	High	High	6
K036	Kan Throm Tai	Female	45	41-50 years	> 5 KM	Hot dry	1.34168655	1.31-2.1	1.54	High	High	5
H011	Huai Chan	Male	57	>50 years	1-5 KM	Rainy	1.346	1.31-2.1	1.54	High	High	5
K035	Kan Throm Tai	Female	55	>50 years	> 5 KM	Hot dry	1.3505857	1.31-2.1	1.54	High	High	4
H020	Huai Chan	Female	40	31-40 years	> 5 KM	Rainy	1.3585	1.31-2.1	1.54	High	High	4
K112	Kan Throm Tai	Female	60	>50 years	1-5 KM	Rainy	1.36261835	1.31-2.1	1.54	High	High	4
H004	Huai Chan	Female	53	>50 years	1-5 KM	Hot dry	1.3708768	1.31-2.1	1.54	High	High	7
K006	Kan Throm Tai	Female	45	41-50 years	1-5 KM	Hot dry	1.3740202	1.31-2.1	1.54	High	High	6
K030	Kan Throm Tai	Female	43	41-50 years	> 5 KM	Cool dry	1.39022925	1.31-2.1	1.54	High	High	2
K149	Kan Throm Tai	Male	26	18-30 years	> 5 KM	Hot dry	1.3930499	1.31-2.1	1.54	High	High	6
K100	Kan Throm Tai	Male	31	31-40 years	> 5 KM	Cool dry	1.3944344	1.31-2.1	1.54	High	High	6
K117	Kan Throm Tai	Female	48	41-50 years	1-5 KM	Cool dry	1.3992959	1.31-2.1	1.54	High	High	6
N074	Non Thong Lang	Female	54	>50 years	1-5 KM	Rainy	1.39995625	1.31-2.1	1.54	High	High	4
H013	Huai Chan	Female	37	31-40 years	> 5 KM	Rainy	1.4	1.31-2.1	1.54	High	High	7
H020	Huai Chan	Female	40	31-40 years	> 5 KM	Hot dry	1.4039648	1.31-2.1	1.54	High	High	7
K003	Kan Throm Tai	Female	34	31-40 years	> 5 KM	Cool dry	1.4086555	1.31-2.1	1.54	High	High	5
N014	Non Thong Lang	Female	55	>50 years	1-5 KM	Cool dry	1.415467	1.31-2.1	1.54	High	High	5
H012	Huai Chan	Male	48	41-50 years	1-5 KM	Rainy	1.4185	1.31-2.1	1.54	High	High	7
K011	Kan Throm Tai	Female	48	41-50 years	1-5 KM	Hot dry	1.4252042	1.31-2.1	1.54	High	High	6
K017	Kan Throm Tai	Male	51	>50 years	1-5 KM	Hot dry	1.4367206	1.31-2.1	1.54	High	High	6
K126	Kan Throm Tai	Male	56	>50 years	1-5 KM	Rainy	1.4383846	1.31-2.1	1.54	High	High	4
K052	Kan Throm Tai	Female	36	31-40 years	> 5 KM	Hot dry	1.44026175	1.31-2.1	1.54	High	High	6
H127	Huai Chan	Female	43	41-50 years	> 5 KM	Cool dry	1.4407625	1.31-2.1	1.54	High	High	4
H086	Huai Chan	Female	47	41-50 years	> 5 KM	Cool dry	1.4441945	1.31-2.1	1.54	High	High	4
H025	Huai Chan	Male	40	31-40 years	1-5 KM	Rainy	1.445	1.31-2.1	1.54	High	High	7
H016	Huai Chan	Female	39	31-40 years	1-5 KM	Hot dry	1.4478816	1.31-2.1	1.54	High	High	0
N014	Non Thong Lang	Female	55	>50 years	1-5 KM	Hot dry	1.4744948	1.31-2.1	1.54	High	High	3
K009	Kan Throm Tai	Female	47	41-50 years	> 5 KM	Cool dry	1.4849572	1.31-2.1	1.54	High	High	6
N019	Non Thong Lang	Female	48	41-50 years	> 5 KM	Hot dry	1.4870842	1.31-2.1	1.54	High	High	4
N029	Non Thong Lang	Female	50	41-50 years	1-5 KM	Hot dry	1.495698	1.31-2.1	1.54	High	High	4
K052	Kan Throm Tai	Female	36	31-40 years	> 5 KM	Cool dry	1.495728	1.31-2.1	1.54	High	High	5
N075	Non Thong Lang	Female	56	>50 years	<1 KM	Hot dry	1.4981695	1.31-2.1	1.54	High	High	5
K135	Kan Throm Tai	Female	47	41-50 years	1-5 KM	Cool dry	1.4996795	1.31-2.1	1.54	High	High	4
N017	Non Thong Lang	Male	58	>50 years	> 5 KM	Cool dry	1.50165775	1.31-2.1	1.54	High	High	6
K047	Kan Throm Tai	Male	53	>50 years	> 5 KM	Hot dry	1.50187125	1.31-2.1	1.54	High	High	6
H063	Huai Chan	Female	46	41-50 years	> 5 KM	Cool dry	1.5085871	1.31-2.1	1.54	High	High	3
K028	Kan Throm Tai	Female	45	41-50 years	> 5 KM	Hot dry	1.5256528	1.31-2.1	1.54	High	High	3
K133	Kan Throm Tai	Female	53	>50 years	> 5 KM	Cool dry	1.527701	1.31-2.1	1.54	High	High	3
K060	Kan Throm Tai	Male	38	31-40 years	1-5 KM	Cool dry	1.52788	1.31-2.1	1.54	High	High	6
K128	Kan Throm Tai	Male	55	>50 years	1-5 KM	Hot dry	1.5326555	1.31-2.1	1.54	High	High	6
K049	Kan Throm Tai	Female	36	31-40 years	> 5 KM	Cool dry	1.5339085	1.31-2.1	1.54	High	High	4
K029	Kan Throm Tai	Female	29	18-30 years	> 5 KM	Hot dry	1.5339702	1.31-2.1	1.54	High	High	4
H065	Huai Chan	Female	26	18-30 years	> 5 KM	Hot dry	1.5383652	1.31-2.1	1.54	High	High	1
K029	Kan Throm Tai	Female	29	18-30 years	> 5 KM	Cool dry	1.5384397	1.31-2.1	1.54	High	High	6
N001	Non Thong Lang	Female	55	>50 years	<1 KM	Hot dry	1.5427426	1.31-2.1	1.54	High	High	4
H003	Huai Chan	Female	44	41-50 years	1-5 KM	Hot dry	1.5471456	1.31-2.1	1.54	High	High	7
K018	Kan Throm Tai	Female	50	41-50 years	1-5 KM	Cool dry	1.5505624	1.31-2.1	1.54	High	High	4
K126	Kan Throm Tai	Male	56	>50 years	1-5 KM	Hot dry	1.56072	1.31-2.1	1.54	High	High	6
K151	Kan Throm Tai	Female	44	41-50 years	> 5 KM	Cool dry	1.5624112	1.31-2.1	1.54	High	High	5
K128	Kan Throm Tai	Male	55	>50 years	1-5 KM	Cool dry	1.563626	1.31-2.1	1.54	High	High	6
K099	Kan Throm Tai	Female	59	>50 years	> 5 KM	Cool dry	1.57382375	1.31-2.1	1.54	High	High	3
K033	Kan Throm Tai	Male	54	>50 years	> 5 KM	Cool dry	1.57510325	1.31-2.1	1.54	High	High	6
H025	Huai Chan	Male	40	31-40 years	1-5 KM	Hot dry	1.58264	1.31-2.1	1.54	High	High	7
N015	Non Thong Lang	Female	55	>50 years	1-5 KM	Hot dry	1.5904498	1.31-2.1	1.54	High	High	3
H023	Huai Chan	Female	51	>50 years	> 5 KM	Hot dry	1.5952736	1.31-2.1	1.54	High	High	0
H003	Huai Chan	Female	44	41-50 years	1-5 KM	Rainy	1.5955	1.31-2.1	1.54	High	High	5
K013	Kan Throm Tai	Female	38	31-40 years	> 5 KM	Hot dry	1.6088268	1.31-2.1	1.54	High	High	6
K133	Kan Throm Tai	Female	53	>50 years	> 5 KM	Hot dry	1.6115395	1.31-2.1	1.54	High	High	4
H006	Huai Chan	Male	49	41-50 years	> 5 KM	Hot dry	1.6229472	1.31-2.1	1.54	High	High	2
K033	Kan Throm Tai	Male	54	>50 years	> 5 KM	Hot dry	1.6367276	1.31-2.1	1.54	High	High	6
K025	Kan Throm Tai	Female	49	41-50 years	> 5 KM	Hot dry	1.6702476	1.31-2.1	1.54	High	High	5
K116	Kan Throm Tai	Female	54	>50 years	1-5 KM	Cool dry	1.67105375	1.31-2.1	1.54	High	High	4
K134	Kan Throm Tai	Female	33	31-40 years	> 5 KM	Cool dry	1.671401	1.31-2.1	1.54	High	High	4
N046	Non Thong Lang	Male	55	>50 years	1-5 KM	Cool dry	1.672728	1.31-2.1	1.54	High	High	6
K056	Kan Throm Tai	Male	56	>50 years	1-5 KM	Hot dry	1.6846461	1.31-2.1	1.54	High	High	6
H080	Huai Chan	Female	57	>50 years	1-5 KM	Cool dry	1.7005023	1.31-2.1	1.54	High	High	5
H001	Huai Chan	Female	53	>50 years	1-5 KM	Hot dry	1.70939185	1.31-2.1	1.54	High	High	3
K027	Kan Throm Tai	Female	46	41-50 years	> 5 KM	Hot dry	1.7131142	1.31-2.1	1.54	High	High	5
H002	Huai Chan	Female	49	41-50 years	1-5 KM	Hot dry	1.7137888	1.31-2.1	1.54	High	High	7
H074	Huai Chan	Female	27	18-30 years	> 5 KM	Cool dry	1.7162848	1.31-2.1	1.54	High	High	3
H057	Huai Chan	Female	33	31-40 years	> 5 KM	Rainy	1.7168326	1.31-2.1	1.54	High	High	5
H005	Huai Chan	Female	44	41-50 years	> 5 KM	Hot dry	1.7234144	1.31-2.1	1.54	High	High	0
H017	Huai Chan	Male	46	41-50 years	1-5 KM	Rainy	1.7265	1.31-2.1	1.54	High	High	7
N017	Non Thong Lang	Male	58	>50 years	> 5 KM	Hot dry	1.74086	1.31-2.1	1.54	High	High	5
H009	Huai Chan	Male	42	41-50 years	> 5 KM	Hot dry	1.7438688	1.31-2.1	1.54	High	High	7
K003	Kan Throm Tai	Female	34	31-40 years	> 5 KM	Hot dry	1.7572604	1.31-2.1	1.54	High	High	6
K014	Kan Throm Tai	Male	46	41-50 years	> 5 KM	Hot dry	1.7598196	1.31-2.1	1.54	High	High	6
K146	Kan Throm Tai	Female	49	41-50 years	> 5 KM	Cool dry	1.8039287	1.31-2.1	1.54	High	High	4
H073	Huai Chan	Male	35	31-40 years	> 5 KM	Cool dry	1.819818	1.31-2.1	1.54	High	High	6
K060	Kan Throm Tai	Male	38	31-40 years	1-5 KM	Hot dry	1.8284016	1.31-2.1	1.54	High	High	6
K009	Kan Throm Tai	Female	47	41-50 years	> 5 KM	Hot dry	1.928087	1.31-2.1	1.54	High	High	5
H066	Huai Chan	Male	29	18-30 years	> 5 KM	Hot dry	1.9329363	1.31-2.1	1.54	High	High	6
H006	Huai Chan	Male	49	41-50 years	> 5 KM	Rainy	1.94	1.31-2.1	1.54	High	High	7
K018	Kan Throm Tai	Female	50	41-50 years	1-5 KM	Hot dry	1.9453616	1.31-2.1	1.54	High	High	3
H008	Huai Chan	Female	40	31-40 years	> 5 KM	Hot dry	1.9568352	1.31-2.1	1.54	High	High	2
K004	Kan Throm Tai	Female	54	>50 years	> 5 KM	Hot dry	1.956878	1.31-2.1	1.54	High	High	4
K134	Kan Throm Tai	Female	33	31-40 years	> 5 KM	Hot dry	2.008235	1.31-2.1	1.54	High	High	5
H022	Huai Chan	Male	53	>50 years	> 5 KM	Hot dry	2.0290272	1.31-2.1	1.54	High	High	0
K026	Kan Throm Tai	Female	51	>50 years	1-5 KM	Hot dry	2.056047	1.31-2.1	1.54	High	High	5
K022	Kan Throm Tai	Female	54	>50 years	> 5 KM	Hot dry	2.0765206	1.31-2.1	1.54	High	High	5
H007	Huai Chan	Male	19	18-30 years	1-5 KM	Rainy	2.143	1.31-2.1	1.54	High	High	7
